# Supplementary material for: Ferroelectric nematic liquids with conics
Source: Nat Commun. 2023 Feb 10;14:748. doi: 10.1038/s41467-023-36326-1 (PMC9918734; doi:10.1038/s41467-023-36326-1)
Supplement: Supplementary file 6 — Figure [file 41467_2023_36326_MOESM6_ESM.xlsx]

## Sheet: Figure 1b
Figure 1b
	left conic	x(µm)	y(µm)		right conic	x(µm)	y(µm)		left ghost parabola	x(µm)	y(µm)		right ghost parabola	x(µm)	y(µm)
		252.65	132.521			-235.277	78.7189			252.65	132.521			340.672	127.391
		244.543	130.02			-225.679	77.3791			244.543	130.02			332.219	125.649
		232.966	126.276			-216.081	76.0393			232.966	126.276			322.92	124.751
		219.038	123.695			-205.707	73.2081			219.038	123.695			314.467	123.858
		206.297	119.935			-190.922	70.4526			206.297	119.935			306.013	122.117
		191.227	116.143			-179.753	65.3779			191.227	116.143			297.56	120.375
		178.485	112.383			-168.645	62.5593			178.485	112.383			289.106	118.633
		164.6	107.412			-156.065	59.7659			164.6	107.412			279.808	116.887
		153.023	103.668			-144.222	56.96			153.023	103.668			271.354	115.994
		139.138	98.6976			-133.113	54.1414			139.138	98.6976			263.746	113.408
		131.01	97.3909			-123.454	50.5454			131.01	97.3909			254.447	111.662
		121.782	92.4844			-112.366	48.4788			121.782	92.4844			245.149	110.765
		111.347	89.9511			-99.0113	44.1941			111.347	89.9511			235.85	109.019
		102.119	85.0446			-87.1271	39.884			102.119	85.0446			227.397	108.126
		90.5418	81.3007			-77.4687	36.288			90.5418	81.3007			219.788	107.237
		79.0068	75.1677			-65.5846	31.978			79.0068	75.1677			213.026	105.504
		66.2863	70.2131			-56.6815	29.1214			66.2863	70.2131			204.572	103.763
		53.5871	64.0641			-44.1024	26.3281			53.5871	64.0641			196.119	102.021
		42.0095	60.3201			-36.6697	23.4463			42.0095	60.3201			189.356	100.288
		30.517	51.798			-25.5611	20.6277			30.517	51.798			183.439	99.4084
		20.1248	46.8756							20.1248	46.8756			177.521	97.6801
		9.75388	40.7586							9.75388	40.7586			170.759	95.9473
		-0.65958	37.0307							-0.65958	37.0307			163.996	93.3659
		-7.53806	30.9618							-7.53806	30.9618			157.233	92.4817
		-13.2524	24.9089							-13.2524	24.9089			148.78	91.5887
		-17.8026	18.8721							-17.8026	18.8721			140.326	88.9984
		-22.3741	14.0298							-22.3741	14.0298			135.254	87.2745
		-24.596	8.02505							-24.596	8.02505			129.337	85.5462
		-25.675	3.23086							-25.675	3.23086			123.42	83.8178
		-25.5686	-2.74182							-25.5686	-2.74182			116.234	81.6585
		-23.0488	-13.4606							-23.0488	-13.4606			116.234	81.6585
		-20.5929	-20.5957							-20.5929	-20.5957			106.936	79.0638
		-16.9941	-26.5203							-16.9941	-26.5203			99.3275	76.4779
		-9.83899	-35.9804							-9.83899	-35.9804			92.5648	73.0479
		-3.91189	-41.8729							-3.91189	-41.8729			83.266	71.3018
		4.32223	-46.5389							4.32223	-46.5389			75.658	69.5646
		16.1339	-55.9348							16.1339	-55.9348			68.0499	66.1301
		25.6385	-66.5574							25.6385	-66.5574			58.7512	62.6867
		32.7085	-71.2393							32.7085	-71.2393			51.1431	61.7981
		43.3347	-79.4568							43.3347	-79.4568			44.3804	59.2167
		55.1251	-87.6582							55.1251	-87.6582			38.463	55.7912
		68.0371	-93.4545							68.0371	-93.4545			31.7003	53.2098
		76.2925	-99.3149							76.2925	-99.3149			25.7829	48.0869
		85.7333	-106.354							85.7333	-106.354			18.1748	45.5011
		98.6665	-113.345							98.6665	-113.345			13.1028	42.08
		110.414	-119.157							110.414	-119.157			6.34005	38.6499
		128.004	-126.084							128.004	-126.084			1.26801	32.6829
		142.08	-131.864							142.08	-131.864			-4.64937	30.106
		154.971	-136.466							154.971	-136.466			-8.87607	23.2948
		172.54	-142.198							172.54	-142.198			-13.1028	18.1809
		187.801	-149.157							187.801	-149.157			-16.4841	12.2228
		201.306	-155.542							201.306	-155.542			-19.8655	6.26468
														-21.5562	0.315455
														-21.5562	-5.62488
														-20.7108	-11.5608
														-18.1748	-17.4878
														-14.7935	-22.5617
														-12.2574	-26.7915
														-8.87607	-31.0168
														-4.64937	-35.2377
														1.26801	-41.1469
														7.18539	-46.2075
														13.1028	-50.4195
														18.1748	-53.7874
														25.7829	-58.8391
														32.5456	-63.8953
														39.3083	-67.2542
														45.2257	-70.6176
														51.1431	-73.9809
														59.5965	-79.0282
														70.5859	-83.2136
														79.8847	-87.4078
														92.5648	-91.5842
														100.173	-94.9387
														107.781	-97.4446
														114.544	-100.804
														123.842	-104.149
														132.296	-105.802
														141.595	-109.148
														149.203	-113.351
														160.192	-115.839
														170.336	-119.18

## Sheet: Figure 1e
Figure 1e
		x (µm)	y (µm)
		-422.529	-230.411
		-413.814	-227.408
		-401.783	-225.164
		-391.762	-223.513
		-378.388	-220.656
		-369.019	-218.328
		-362.338	-217.227
		-354.967	-214.837
		-344.908	-211.221
		-337.524	-208.176
		-328.809	-205.172
		-320.107	-202.824
		-312.057	-199.8
		-304.045	-198.741
		-292.014	-196.497
		-283.324	-194.803
		-275.94	-191.758
		-268.593	-190.678
		-259.188	-186.386
		-248.476	-183.445
		-240.451	-181.731
		-233.795	-181.94
		-226.436	-180.205
		-220.408	-178.428
		-212.346	-174.749
		-203.003	-173.731
		-194.275	-170.073
		-186.276	-169.669
		-180.211	-165.927
		-170.152	-162.31
		-158.762	-158.736
		-150.034	-155.077
		-139.976	-151.461
		-132.58	-147.761
		-124.53	-144.736
		-116.468	-141.057
		-108.431	-138.688
		-101.701	-134.967
		-95.6604	-132.535
		-89.6202	-130.103
		-83.6048	-128.981
		-75.5678	-126.612
		-68.8371	-122.891
		-62.1189	-119.825
		-55.3883	-116.104
		-46.6608	-112.446
		-38.5866	-108.111
		-31.8436	-103.735
		-26.4814	-101.937
		-21.7352	-97.4986
		-15.0046	-93.7775
		-7.62079	-90.7324
		-2.89943	-87.6036
		1.82192	-84.4749
		5.21203	-81.3043
		9.95819	-76.8655
		14.0511	-71.7508
		18.7601	-69.2771
		19.5001	-65.3679
		25.5651	-61.6259
		32.9986	-55.9607
		36.4011	-52.1351
		40.5064	-46.3654
		47.2246	-43.2994
		51.9708	-38.8606
		55.4353	-31.7599
		59.5159	-27.3002
		62.2404	-24.1087
		63.646	-20.2205
		65.7173	-16.3531
		65.7545	-14.388
		65.8041	-11.7679
		65.8413	-9.80289
		67.247	-5.9146
		67.2966	-3.29453
		67.8754	-7.90055
		65.6801	-18.3181
		57.4818	-29.2026
		53.4385	-31.6972

## Sheet: Figure 2b
Figure 2b
		left conic	x(µm)	y(µm)		right conic	x (µm)	y (µm)
			-181.406	-249.896			-74.6425	330.253
			-177.307	-245.897			-72.9266	325.942
			-173.207	-241.899			-70.3527	321.63
			-168.282	-237.914			-66.9209	316.457
			-163.349	-234.742			-64.347	312.145
			-159.25	-230.744			-61.7731	306.109
			-155.144	-227.559			-59.1992	300.073
			-151.038	-224.373			-54.9094	293.175
			-145.286	-220.402			-51.4776	286.277
			-140.353	-217.23			-48.9037	280.241
			-135.428	-213.245			-46.3298	275.067
			-131.322	-210.06			-43.7559	269.031
			-127.223	-206.061			-41.1821	263.858
			-123.117	-202.876			-36.8923	256.097
			-119.018	-198.878			-34.3184	250.061
			-114.912	-195.692			-30.8865	243.163
			-110.806	-192.507			-28.3127	237.989
			-107.526	-189.309			-25.7388	232.816
			-103.427	-185.31			-23.1649	227.642
			-98.5014	-181.325			-20.591	222.468
			-92.7559	-176.541			-18.0172	217.295
			-87.8368	-171.742			-15.4433	212.121
			-82.9044	-168.571			-12.8694	206.947
			-78.8052	-164.572			-10.2955	201.774
			-74.706	-160.574			-6.00572	194.013
			-69.7803	-156.589			-2.57388	187.977
			-64.8545	-152.604			0.0001	182.803
			-60.7553	-148.606			2.57388	178.492
			-57.4827	-144.594			5.57674	172.851
			-53.3902	-139.782			8.15062	166.815
			-47.6446	-134.998			9.00858	161.641
			-42.7256	-130.2			13.2984	153.881
			-38.6264	-126.201			15.8723	148.707
			-35.3605	-121.376			18.4461	143.533
			-31.2546	-118.191			19.3041	139.222
			-27.982	-114.179			21.878	135.773
			-23.063	-109.381			24.4518	130.599
			-18.9705	-104.57			27.0257	126.288
			-15.6911	-101.371			28.7416	120.252
			-11.592	-97.3725			29.5996	115.941
			-8.31261	-94.1738			32.1735	109.905
			-3.40031	-88.5626			34.7474	104.731
			0.698878	-84.5642			37.3212	98.6949
			3.95807	-78.9261			39.0372	93.5212
			8.05053	-74.1146			41.611	85.7607
			11.3097	-68.4766			42.469	82.3116
			13.7424	-62.8251			43.327	78.8625
			17.8348	-58.0136			45.0429	73.6888
			21.1075	-54.0017			45.9008	68.5151
			23.5535	-49.9765			48.4747	63.3414
			26.8262	-45.9647			50.1906	58.1677
			29.2655	-41.1263			51.0486	52.9941
			31.7049	-36.2879			51.0486	47.8204
			34.1375	-30.6364			53.6225	42.6467
			36.5634	-24.1718			53.6225	38.3353
			36.5231	-19.2931			55.3384	34.0239
			38.1426	-15.2544			56.1964	28.8502
			38.9356	-11.2022			56.1964	24.5388
			38.9154	-8.76285			56.1964	19.3651
			38.8818	-4.69726			56.1964	12.4669
			38.8616	-2.25791			57.9123	5.56866
			38.8146	3.43391			57.9123	0.39498
			38.781	7.4995
			36.261	12.4185
			35.3941	17.3107
			33.7007	22.2162
			32.8338	27.1084
			30.3273	30.4012
			28.6405	34.4936
			26.1206	39.4127
			23.6207	41.8923
			21.1007	46.8114
			16.0943	52.5838
			13.5744	57.5029
			11.0544	62.4219
			8.53437	67.3409
			3.53471	72.3002
			-1.48512	79.6989
			-6.48478	84.6583
			-9.83133	89.5908
			-11.5046	92.057
			-14.8646	98.6157
			-19.8508	101.949
			-24.8706	109.347
			-29.0505	115.107

## Sheet: Figure 2d
Figure 2d
	left conic	x(µm)	y(µm)		right conic	x(µm)	y(µm)
		-54.3089	-194.934			-160.515	-151.344
		-51.244	-190.306			-158.819	-150.6
		-47.4038	-185.685			-156.637	-149.855
		-44.3329	-181.833			-154.456	-149.111
		-42.0553	-175.649			-152.032	-147.87
		-38.2151	-171.028			-149.366	-146.877
		-34.393	-164.081			-147.669	-145.885
		-31.3341	-158.678			-145.487	-145.14
		-28.2752	-153.275			-143.306	-143.651
		-25.2224	-147.097			-141.124	-142.41
		-21.3942	-140.925			-138.943	-141.169
		-19.1166	-134.742			-136.761	-140.177
		-15.2825	-129.345			-133.853	-138.191
		-15.2825	-129.345			-130.459	-136.702
		-12.2296	-123.167			-127.793	-134.965
		-9.17067	-117.764			-125.611	-133.724
		-6.88101	-113.131			-123.187	-132.235
		-4.60938	-106.172			-120.036	-130.498
		-1.54447	-101.544			-117.128	-129.009
		1.50841	-95.3666			-113.977	-127.52
		4.55529	-88.4135			-111.553	-126.031
		7.61418	-83.0108			-108.887	-124.294
		9.89784	-77.6022			-106.463	-122.805
		11.4123	-72.9627			-103.554	-121.316
		13.6959	-67.5541			-100.888	-119.578
		15.9736	-61.3702			-98.2214	-118.089
		17.482	-55.9555			-96.0399	-116.352
		19.7596	-49.7716			-93.8584	-114.863
		22.0312	-42.8125			-91.6769	-113.87
		24.2909	-34.3029			-89.7377	-112.381
		26.5565	-26.5685			-87.5562	-110.892
		29.6034	-19.6154			-85.8595	-110.148
		29.5493	-12.6382			-83.678	-108.907
		29.5012	-6.4363			-81.2541	-107.914
		29.4651	-1.78486			-78.8302	-105.929
						-76.6487	-104.936
						-73.9824	-103.447
						-71.3161	-102.206
						-69.1346	-100.717
						-66.7107	-99.2283
						-64.5292	-96.9947
						-61.6206	-94.7612
						-58.7119	-93.024
						-56.0456	-91.2868
						-53.6217	-89.3014
						-51.6826	-87.8124
						-49.5011	-86.3233
						-47.0772	-84.5861
						-44.8957	-83.3453
						-42.9566	-81.608
						-40.5327	-79.8708
						-38.3512	-78.3818
						-36.412	-76.6446
						-33.9882	-75.1556
						-31.3219	-73.1702
						-28.898	-71.433
						-26.7165	-69.4476
						-24.0502	-67.7104
						-21.8687	-65.725
						-19.4448	-63.9878
						-17.9904	-62.0024
						-15.3242	-59.7689
						-13.6274	-57.7835
						-12.1731	-56.2945
						-9.99159	-54.8054
						-8.53725	-53.0682
						-6.96172	-51.7137
						-5.0226	-50.2246
						-2.8411	-48.2393
						-1.14437	-46.5021
						1.52191	-44.2685
						3.21864	-42.035
						5.40015	-39.8014
						7.09687	-37.816
						9.03599	-35.5825
						10.4903	-33.8453
						11.9447	-31.8599
						13.399	-29.6263
						15.0957	-28.1373
						16.5501	-25.6556
						17.2772	-23.422
						19.2163	-20.6921
						20.1859	-18.9549
						21.6402	-16.9695
						23.0946	-14.4878
						23.8217	-11.5097
						24.5489	-9.02802
						25.0337	-6.5463
						25.2761	-4.80909
						25.2761	-2.82371
						25.7609	-0.341986

## Sheet: Figure 3d
Figure 3d
	left conic	x(µm)	y(µm)		right conic	x(µm)	y(µm)
		21.8623	-92.8283			-1.5458	-118.163
		23.4195	-85.7282			-4.4101	-111.022
		26.3508	-80.0692			-7.2745	-103.881
		27.908	-72.9691			-8.7597	-95.3266
		30.8698	-65.8866			-10.2146	-89.6201
		32.3965	-60.2101			-13.0789	-82.4792
		33.9537	-53.11			-14.5338	-76.7727
		35.511	-46.0099			-15.9887	-71.0662
		37.0682	-38.9098			-17.4284	-66.7837
		37.1903	-33.2157			-18.8833	-61.0772
		38.7476	-26.1156			-20.3382	-55.3707
		40.2743	-20.4391			-21.8082	-48.2402
		40.3964	-14.745			-21.884	-41.1201
		40.5185	-9.0508			-23.3389	-35.4136
		40.6407	-3.3567			-24.7938	-29.7071
		40.7933	3.7609			-24.8544	-24.0109
		40.8849	8.0315			-24.915	-18.3148
		38.198	13.7608			-24.9756	-12.6187
		38.3506	20.8785			-25.0363	-6.9226
		35.6942	28.0313			-25.112	0.1975
		33.0377	35.1841			-25.1878	7.3176
		30.3507	40.9133			-23.8542	13.0033
		27.6943	48.0661			-22.5205	18.689
		25.0989	58.066			-21.1869	24.3748
		23.8165	63.7777			-19.8532	30.0605
		22.5646	70.9129			-17.1253	35.7358
		19.8776	76.6422			-15.7916	41.4215
		17.2517	85.2185			-14.458	47.1072
		13.2212	93.8124			-11.7301	52.7825
		9.2213	103.83			-9.0021	58.4578
		6.6869	116.677			-6.2742	64.1331
						-3.5463	69.8085

## Sheet: Figure 3f
Figure 3f
		x(µm)	y(µm)
		-5.9984	-45.074
		-4.4869	-42.8542
		-3.3497	-41.0009
		-2.2196	-39.5244
		-0.7224	-38.0581
		0.4148	-36.2048
		1.9264	-33.985
		3.0564	-32.5085
		3.8193	-31.0217
		4.9494	-29.5452
		6.0795	-28.0687
		7.2095	-26.5922
		7.9725	-25.1055
		8.7425	-23.2419
		9.8797	-21.3886
		11.017	-19.5353
		11.787	-17.6718
		12.9314	-15.4417
		13.7015	-13.5781
		14.4715	-11.7145
		15.2416	-9.851
		16.0117	-7.9874
		16.0403	-6.4802
		16.436	-4.9832
		16.4789	-2.7223
		16.5147	-0.8382
		16.5505	1.0458
		16.5862	2.9299
		16.6077	4.0604
		15.902	5.5881
		15.1963	7.1159
		14.8577	8.6334
		14.5049	9.3973
		14.1664	10.9148
		13.4678	12.8193
		12.7693	14.7239
		11.7036	16.6387
		11.005	18.5433
		9.9465	20.835
		9.2408	22.3627
		7.8151	24.6646
		6.3823	26.5897
		5.3166	28.5045
		4.2509	30.4193
		2.8037	31.5908
		1.738	33.5056
		0.3052	35.4307

## Sheet: Figure 3g
Figure 3g
		x(µm)	y(µm)
		19.6587	26.1594
		17.606	25.3243
		16.1404	24.7695
		14.6749	24.2147
		12.9181	23.6655
		11.4478	22.8191
		9.9822	22.2642
		8.8078	21.7037
		7.3374	20.8573
		5.867	20.0109
		4.4015	19.4561
		3.2271	18.8956
		2.0479	18.0435
		0.5823	17.4887
		-0.6017	16.345
		-2.077	15.2071
		-3.5474	14.3606
		-5.0226	13.2227
		-6.2116	11.7874
		-7.4005	10.3522
		-8.2886	9.4945
		-9.4727	8.3509
		-10.6616	6.9156
		-11.2682	5.4691
		-12.166	4.0282
		-12.1854	2.8619
		-12.792	1.4154
		-12.8162	-0.0425
		-12.8454	-1.7919
		-12.297	-3.8442
		-11.1711	-6.1995
		-10.3413	-8.8406
		-8.9194	-10.9099
		-7.7887	-12.9736
		-6.0709	-14.757
		-4.9353	-16.529
		-3.7949	-18.0095
		-2.3536	-18.9126
		-0.922	-20.3987
		0.2184	-21.8792
		1.65	-23.3654
		2.8001	-24.2628
		4.5325	-25.1715
		5.6778	-26.3604
		7.1191	-27.2634
